# Supplementary material for: Structural Snapshots in Reversible Phosphinidene Transfer: Synthetic, Structural, and Reaction Chemistry of a Sn=P Double Bond
Source: J Am Chem Soc. 2022 May 10;144(20):8908–13. doi: 10.1021/jacs.2c03302 (PMC9136930; doi:10.1021/jacs.2c03302)
Supplement: Supplementary file 2 — ja2c03302_si_002.xyz [file ja2c03302_si_002.xyz]

148
Sn=P

 Sn                 0.75460700    0.02444300    0.21302300
 P                 -1.35400600    0.04587500   -0.83243000
 P                  0.97557100    0.45616000    3.73415600
 C                  2.48133200    0.15369300   -1.12031000
 C                  3.12415800   -1.03247100   -1.53083100
 C                  4.18747600   -0.97191900   -2.44156700
 H                  4.66332000   -1.90270900   -2.75831100
 C                  4.63187500    0.24811800   -2.94041100
 H                  5.45790700    0.28386200   -3.65232400
 C                  4.02319400    1.42155600   -2.51158300
 H                  4.37834000    2.39050600   -2.86998800
 C                  2.95597400    1.38886700   -1.60242400
 C                  2.75082600   -2.40189500   -1.03868000
 C                  1.76702200   -3.14583600   -1.72756600
 C                  1.56955800   -4.48658000   -1.37606600
 H                  0.81004800   -5.07163100   -1.89684200
 C                  2.33738500   -5.08499400   -0.38324200
 H                  2.18551200   -6.13751600   -0.13615300
 C                  3.27848900   -4.33599000    0.31629900
 H                  3.85583200   -4.80846400    1.11307600
 C                  3.49133400   -2.98674000    0.01519400
 C                  0.99070400   -2.54543400   -2.88995700
 H                  0.98372400   -1.45178200   -2.76206800
 C                 -0.46420100   -3.00675600   -2.92396400
 H                 -0.55337400   -4.06613600   -3.21133800
 H                 -1.02434700   -2.41641500   -3.66461300
 H                 -0.94490300   -2.86976100   -1.94537800
 C                  1.69451800   -2.85492100   -4.21716600
 H                  2.71925000   -2.45871900   -4.23517100
 H                  1.14011900   -2.41138500   -5.05747100
 H                  1.74528800   -3.94337900   -4.37579000
 C                  4.54698400   -2.20231700    0.78416800
 H                  4.32931900   -1.13094800    0.64653300
 C                  4.52499300   -2.49745600    2.28731600
 H                  3.51027800   -2.42244400    2.70340900
 H                  5.17056700   -1.78441800    2.82183100
 H                  4.90701200   -3.50598000    2.50540500
 C                  5.94852500   -2.46695300    0.22054300
 H                  6.19332600   -3.53753000    0.29919700
 H                  6.70531300   -1.90002400    0.78319100
 H                  6.01931500   -2.17760600   -0.83605000
 C                  2.45391400    2.72240700   -1.13185200
 C                  1.34640400    3.34274200   -1.75253100
 C                  1.02829200    4.65661900   -1.39187900
 H                  0.17014400    5.14656200   -1.85345000
 C                  1.79454300    5.35089600   -0.45991600
 H                  1.54133800    6.38213700   -0.20608600
 C                  2.86383100    4.72242400    0.16745100
 H                  3.44118800    5.26224600    0.92166300
 C                  3.19957900    3.40017000   -0.14217300
 C                  0.55682800    2.64008900   -2.84692800
 H                  0.61507200    1.55600200   -2.65794700
 C                 -0.92280800    3.02251600   -2.85482200
 H                 -1.36643500    2.93058800   -1.85285300
 H                 -1.47586500    2.35522400   -3.53257400
 H                 -1.07399400    4.05338600   -3.21242700
 C                  1.19389500    2.90622800   -4.21690200
 H                  1.18256600    3.98496900   -4.43725600
 H                  0.63218000    2.38805100   -5.00828200
 H                  2.23631300    2.56048500   -4.25326300
 C                  4.34623900    2.73373600    0.60651700
 H                  4.44356300    1.70328400    0.23587700
 C                  4.04655900    2.65222000    2.10730300
 H                  3.97504500    3.65470000    2.55711600
 H                  4.84513200    2.10506900    2.63179100
 H                  3.09065900    2.14072700    2.29964100
 C                  5.67819100    3.44124200    0.34288500
 H                  5.91069800    3.45632200   -0.73162100
 H                  6.49924900    2.92911600    0.86616600
 H                  5.65068700    4.48299500    0.69731700
 C                  1.54348600   -0.41364300    2.19516800
 H                  1.43535400   -1.50491900    2.29687700
 H                  2.61991600   -0.20138600    2.08550300
 C                 -0.68579000   -0.31404300    4.01437600
 H                 -1.36900300   -0.09034100    3.17899400
 H                 -1.12340800    0.12177500    4.92460300
 H                 -0.62099000   -1.40506000    4.14161200
 C                  1.95448100   -0.53201800    4.96230300
 H                  1.64950400   -0.25140700    5.98101300
 H                  1.80732300   -1.61576700    4.82968700
 H                  3.02312200   -0.29855200    4.85145900
 C                 -2.53362400   -0.11908800    0.60027500
 C                 -3.10591400    1.03847900    1.18418600
 C                 -3.99552700    0.91451800    2.25742600
 H                 -4.42631500    1.82005600    2.69007400
 C                 -4.37547700   -0.33803900    2.73026300
 H                 -5.07205500   -0.42558700    3.56535500
 C                 -3.91676400   -1.47557600    2.07531100
 H                 -4.28885300   -2.46058100    2.36449500
 C                 -3.02010700   -1.38589500    1.00088900
 C                 -2.95010400    2.40828000    0.58717000
 C                 -3.85617600    2.78849000   -0.42561300
 C                 -3.79248400    4.09003700   -0.93584700
 H                 -4.49106700    4.39413700   -1.71877800
 C                 -2.85333800    4.99853600   -0.46378500
 H                 -2.81509700    6.01015300   -0.87229600
 C                 -1.95646300    4.61167700    0.52767700
 H                 -1.21372900    5.32582300    0.88562900
 C                 -1.99370200    3.32293100    1.06953900
 C                 -4.90688100    1.83792000   -0.98218200
 H                 -4.80746300    0.87117300   -0.46863000
 C                 -4.68733100    1.58613000   -2.47652200
 H                 -4.78000000    2.51742400   -3.05678100
 H                 -5.43779000    0.87739000   -2.85928800
 H                 -3.68525300    1.16886000   -2.66162100
 C                 -6.32300400    2.35015400   -0.70300900
 H                 -6.48202300    2.49845100    0.37495400
 H                 -7.07217200    1.63046400   -1.06617400
 H                 -6.50677000    3.31128400   -1.20742100
 C                 -1.04139200    2.93377900    2.18625500
 H                 -0.94648600    1.83498500    2.15356500
 C                  0.35056100    3.52644100    2.00114000
 H                  0.34089000    4.62428600    2.07342800
 H                  0.75919600    3.26763300    1.01256500
 H                  1.02627300    3.14953800    2.78062300
 C                 -1.60516600    3.29884000    3.56286200
 H                 -0.90642500    2.97748200    4.35105200
 H                 -2.57823700    2.82108300    3.74310800
 H                 -1.73977700    4.38898600    3.64208400
 C                 -2.73213500   -2.66784700    0.26842900
 C                 -3.44641600   -2.95621200   -0.92060100
 C                 -3.31087400   -4.22414800   -1.49244300
 H                 -3.86061400   -4.46630300   -2.40214900
 C                 -2.47138500   -5.18347200   -0.93362900
 H                 -2.37938000   -6.16686100   -1.39838800
 C                 -1.73800500   -4.87647000    0.20438400
 H                 -1.06355100   -5.62317800    0.62811700
 C                 -1.86167900   -3.62601700    0.82253500
 C                 -4.36029500   -1.92673800   -1.57561500
 H                 -3.91441000   -0.93681100   -1.39905000
 C                 -4.46222200   -2.09966700   -3.09148900
 H                 -5.03332300   -3.00036400   -3.36297600
 H                 -3.46666700   -2.16857600   -3.55272300
 H                 -4.98580600   -1.24003200   -3.53223900
 C                 -5.75715800   -1.92405400   -0.94350300
 H                 -6.38820200   -1.15341300   -1.41401600
 H                 -5.71419600   -1.71749500    0.13478000
 H                 -6.24439100   -2.90104500   -1.08812100
 C                 -1.07821600   -3.33996700    2.09298500
 H                 -1.09150800   -2.24971200    2.23954700
 C                  0.38094500   -3.77500700    1.98189600
 H                  0.47837800   -4.86642500    1.88576900
 H                  0.93975200   -3.48520700    2.88687900
 H                  0.86806200   -3.32427200    1.10421000
 C                 -1.73375200   -3.99210100    3.31521700
 H                 -2.75703000   -3.62699600    3.47293400
 H                 -1.15226600   -3.78492500    4.22722900
 H                 -1.77899400   -5.08464100    3.18477900

95
DippTSnHMDS

 Sn                 0.29345600    0.09796300   -1.22470900
 C                 -0.60871000    0.85560700    0.69434900
 C                  0.28548100    1.57663800    1.50848300
 C                 -1.98874500    0.91557700    0.97432400
 C                 -0.17659000    2.27437100    2.63019600
 H                  0.52810700    2.83117100    3.25272300
 C                  1.05496300    3.63848300   -0.43295900
 H                  0.04818400    3.22918300   -0.26417100
 C                 -1.53789400    2.28777800    2.92766400
 H                 -1.90250200    2.83866400    3.79599300
 C                  1.15974100    4.92172300    0.40098800
 H                  2.16017100    5.36848900    0.29252700
 H                  0.99293400    4.71412800    1.46728100
 H                  0.41361800    5.66020500    0.07176900
 C                  2.06704100    2.61932000    0.07593400
 C                  1.72466000    1.67522200    1.07698300
 C                 -2.53915000    2.12261100   -1.67226400
 H                 -1.56640500    2.25774100   -1.18068900
 C                 -2.96121900    0.25048400    0.03944100
 C                  4.36283500    1.83499800    0.15251900
 H                  5.39046800    1.89100100   -0.21046900
 C                 -3.09740600    0.75588700   -1.28311400
 C                 -2.43934700    1.62936100    2.09282900
 H                 -3.50978700    1.68494100    2.30064600
 C                 -3.71839500   -0.87200500    0.44384800
 C                 -4.99932000   -0.85748000    2.59855500
 H                 -5.05834500    0.23909700    2.58773400
 H                 -5.01219500   -1.19441800    3.64591600
 H                 -5.90517900   -1.24226500    2.10482300
 C                 -3.89240800    0.05735000   -2.19686400
 H                 -3.98822300    0.42238400   -3.21937700
 C                  3.39200500    2.67944200   -0.37388700
 H                  3.66860400    3.40247000   -1.14257800
 C                 -3.74565400   -1.37556100    1.88031300
 H                 -2.86474000   -0.97503100    2.40083200
 C                  1.18727000    3.94682500   -1.92520300
 H                  0.35271600    4.58617100   -2.24915800
 H                  1.17189000    3.02821900   -2.53187300
 H                  2.11668900    4.49150100   -2.14953900
 C                  3.06405000   -1.48942500    2.61639400
 H                  4.15843100   -1.41408100    2.70786000
 H                  2.82762600   -1.94082700    1.64252400
 H                  2.72191900   -2.16809500    3.41267900
 C                 -3.46286700    3.21800000   -1.12143200
 H                 -4.46624600    3.12939300   -1.56543400
 H                 -3.06459100    4.21538000   -1.36269600
 H                 -3.56234700    3.14142700   -0.02956100
 C                  4.02276400    0.91770300    1.14242900
 H                  4.79482000    0.26712600    1.55683500
 C                 -4.59126100   -1.08414400   -1.81520700
 H                 -5.20595100   -1.61805500   -2.54151400
 C                  2.71143100    0.82287200    1.61953200
 C                 -2.32369300    2.30951900   -3.17338200
 H                 -1.72539500    1.49251500   -3.60319500
 H                 -1.79099400    3.25348200   -3.35723600
 H                 -3.27902500    2.36512600   -3.71671700
 C                 -3.69571500   -2.90346300    1.97673100
 H                 -4.65019200   -3.35795200    1.67101200
 H                 -3.50769900   -3.21108100    3.01599100
 H                 -2.90218800   -3.31879900    1.34247800
 C                 -4.52469100   -1.52188700   -0.50025400
 H                 -5.10250600   -2.39696300   -0.19855500
 C                  2.38398600   -0.12816600    2.75734800
 H                  1.29738500   -0.29313800    2.73928200
 C                  2.73956700    0.52131300    4.10047600
 H                  2.47082500   -0.14336600    4.93492000
 H                  2.21178100    1.47532300    4.23726500
 H                  3.82076700    0.72282500    4.15597700
 Si                 2.61762900   -2.13160600   -1.63228400
 Si                 0.31306900   -2.94569800    0.20732400
 N                  1.23779300   -1.70602400   -0.62586400
 C                  2.14658800   -3.39843000   -2.95413900
 H                  1.77216700   -4.34254100   -2.53238000
 H                  3.00955500   -3.63486300   -3.59588400
 H                  1.35353600   -2.98257400   -3.59602100
 C                 -0.26847400   -2.42118500    1.91898100
 H                  0.59196700   -2.31200200    2.59232500
 H                 -0.91881100   -3.20323900    2.33886100
 H                 -0.82221100   -1.47180800    1.90951100
 C                 -1.18468400   -3.35800100   -0.87094800
 H                 -1.85062000   -2.48277800   -0.98153700
 H                 -1.79198800   -4.18266700   -0.46611100
 H                 -0.84595900   -3.64959000   -1.87754500
 C                  4.09121900   -2.76408400   -0.64111800
 H                  4.49584700   -1.95332900   -0.01627600
 H                  4.88209800   -3.08024200   -1.33974800
 H                  3.85363300   -3.61569500    0.01026600
 C                  1.30192300   -4.53117600    0.49372700
 H                  1.77491500   -4.93993200   -0.41009000
 H                  0.61351500   -5.29647400    0.88603500
 H                  2.08523400   -4.37318200    1.25066400
 C                  3.24948000   -0.60794800   -2.55568800
 H                  2.57265700   -0.27520600   -3.35669200
 H                  4.21520500   -0.86213100   -3.02142300
 H                  3.42703600    0.24183100   -1.87580400

148
DippTSnPPDippT

 Sn                -1.25968300    0.22228600   -0.78614500
 P                  1.36129500   -0.04676500    0.38035100
 P                  0.20517700    1.06571900    1.83658900
 C                 -4.61240300   -2.06715200    1.23445800
 H                 -5.62127200   -1.78071300    1.54011800
 C                  0.24940700   -3.76038300    0.53077800
 C                  5.07839600    1.64517200   -0.00271600
 H                  6.08048600    1.24821900    0.17316300
 C                  3.98346300    0.78926700    0.13662800
 C                 -3.72604700   -1.07639600    0.79169300
 C                 -0.80402200   -3.30496300   -0.29034100
 C                 -4.25364300    0.33265700    0.72542600
 C                  2.65494600    1.24831800   -0.07735700
 C                 -1.18651700    1.76190700    0.98350000
 H                 -0.92571800    2.69368400    0.46827500
 H                 -2.08374200    1.89441000    1.59828800
 C                  2.49192800    2.57002300   -0.56867300
 C                 -4.40185700    1.10874400    1.89795600
 C                 -4.23607200   -3.40608400    1.24410200
 H                 -4.93257400   -4.17484200    1.58245400
 C                 -0.73315600   -3.47432300   -1.69345600
 C                  4.28823200   -0.65014100    0.42188300
 C                 -0.45931900   -0.16535300    3.00040800
 H                 -1.00754900    0.35183200    3.79983200
 H                  0.36573200   -0.75085800    3.42680600
 H                 -1.14494000   -0.83223700    2.45969800
 C                  1.35536400   -4.38034100   -0.06143500
 H                  2.18015900   -4.72406400    0.56533600
 C                  4.33363000   -1.54765800   -0.66432100
 C                 -2.07735400   -2.77774800    0.31429900
 C                  4.89592200    2.97270100   -0.37396400
 H                  5.74785700    3.64672700   -0.47325700
 C                  3.61463200    3.40971800   -0.67483800
 H                  3.46334900    4.42175800   -1.05390800
 C                 -2.42110100   -1.40646600    0.34203300
 C                  4.92516500   -3.32802100    0.87626200
 C                 -2.97528400   -3.75441700    0.77365600
 H                 -2.68459100   -4.80625400    0.71923800
 C                  0.37970200   -4.11756900   -2.24340300
 H                  0.43672400   -4.26660800   -3.32321300
 C                  4.64309300   -2.88790100   -0.41331200
 H                  4.67102200   -3.59643100   -1.24502500
 C                 -5.20836400    2.96425900    0.55477600
 H                 -5.56817000    3.99228600    0.48759100
 C                 -4.05582400    0.56071400    3.27744800
 H                 -3.36807300   -0.28620800    3.13250100
 C                  0.19286800   -3.65720900    2.04734300
 H                 -0.57637400   -2.91288000    2.29950600
 C                 -4.88669500    2.41661000    1.79131000
 H                 -5.00178300    3.02460000    2.69031500
 C                 -4.63192100    0.86858500   -0.52960200
 C                  1.22205200    3.15731600   -1.11670000
 C                  0.68826500    2.64026100   -2.32842900
 C                  1.41469800   -4.57487100   -1.43507500
 H                  2.27596500   -5.07808300   -1.87955700
 C                 -1.88215400   -3.06964100   -2.60728200
 H                 -2.46714700   -2.29800500   -2.08786700
 C                  1.52134600   -3.19265400    2.64762000
 H                  2.29379800   -3.97420800    2.57426500
 H                  1.39794600   -2.96479000    3.71892600
 H                  1.90460900   -2.30187100    2.12700600
 C                 -5.08392900    2.19175400   -0.59413500
 H                 -5.36175600    2.61935000   -1.55819800
 C                  1.23134200    5.02323500    0.68815900
 H                  2.05843500    4.41677900    1.08039400
 C                  0.65719300    4.31936000   -0.53699200
 C                  4.89887100   -2.42724900    1.93717800
 H                  5.12511900   -2.77874000    2.94686100
 C                 -0.22855200   -4.99249100    2.67327200
 H                 -1.22015800   -5.31066100    2.32572900
 H                 -0.25946200   -4.91247800    3.77057900
 H                  0.49355500   -5.78049300    2.40841700
 C                 -1.40650800   -2.46789700   -3.93025200
 H                 -0.95932200   -3.22872700   -4.58814000
 H                 -0.66020600   -1.67838800   -3.76032700
 H                 -2.25555600   -2.02638400   -4.47346500
 C                 -5.30916600    0.03393700    3.98869500
 H                 -5.05390900   -0.35829600    4.98464100
 H                 -5.79279300   -0.76908600    3.41933600
 H                 -6.04085200    0.84668100    4.11708700
 C                 -4.68050100    0.00379500   -1.78502300
 H                 -3.92221000   -0.78542100   -1.68725800
 C                  1.36762600    1.50693200   -3.09951900
 H                  1.57829300    0.69557700   -2.38501900
 C                  1.22965300    2.14150500    2.89988600
 H                  1.78182800    2.86237700    2.28560800
 H                  1.94687700    1.49890900    3.42978100
 H                  0.59483300    2.67345800    3.62269700
 C                  4.57632600   -1.08311700    1.72973700
 C                 -0.48637400    4.88373300   -1.11437400
 H                 -0.93749500    5.76678000   -0.65724900
 C                 -3.36393700    1.58892500    4.18079500
 H                 -4.06455800    2.36934500    4.51292000
 H                 -2.52416500    2.09023700    3.67624200
 H                 -2.98136000    1.09642200    5.08776800
 C                 -2.81622300   -4.26086300   -2.84976100
 H                 -3.66147000   -3.96820200   -3.49141300
 H                 -3.21967800   -4.64619700   -1.90271500
 H                 -2.27221800   -5.07837300   -3.34827100
 C                  4.08241300   -1.09007600   -2.09485200
 H                  3.85073600   -0.01680400   -2.07441500
 C                 -1.05345600    4.34130600   -2.25800100
 C                 -0.45543700    3.24198100   -2.86492900
 H                 -0.89367800    2.84575900   -3.77954600
 C                  4.55254500   -0.12119500    2.90801300
 H                  4.16851900    0.84302700    2.54160700
 C                 -6.04392500   -0.69519800   -1.86863400
 H                 -6.22689500   -1.31202600   -0.97766000
 H                 -6.09120300   -1.34633300   -2.75459000
 H                 -6.85169700    0.04942200   -1.94298900
 C                 -4.38651800    0.76921800   -3.07594600
 H                 -5.20712800    1.45361100   -3.34014800
 H                 -4.27317700    0.06201400   -3.91067900
 H                 -3.45673000    1.35263500   -2.99408300
 C                  0.19128800    5.19604900    1.80260000
 H                  0.67338800    5.56092500    2.72233600
 H                 -0.57414700    5.93358200    1.51827500
 H                 -0.32697600    4.25440600    2.02975800
 C                  1.81227500    6.39235700    0.31133700
 H                  2.58988800    6.31032600   -0.46043100
 H                  1.02347500    7.05126800   -0.08221000
 H                  2.25249600    6.88093000    1.19343500
 C                  2.70358600    1.95947400   -3.70868700
 H                  2.53804300    2.79196700   -4.41019300
 H                  3.42769700    2.28604500   -2.95203900
 H                  3.15559200    1.12735000   -4.27107700
 C                  0.50083600    0.92095900   -4.21458400
 H                 -0.49495900    0.63055100   -3.85185600
 H                  0.37944100    1.63689100   -5.04259100
 H                  0.98858400    0.02603800   -4.62716000
 C                  3.60980700   -0.59504600    4.01624600
 H                  3.93736500   -1.55372100    4.44690300
 H                  3.57168300    0.14164400    4.83398800
 H                  2.59431200   -0.73925600    3.62060700
 C                  5.96523900    0.11774600    3.45002700
 H                  5.94945800    0.84020100    4.27985700
 H                  6.40308500   -0.82051400    3.82434700
 H                  6.62931100    0.50760900    2.66547300
 C                  5.33961800   -1.25901100   -2.95324400
 H                  6.18876300   -0.70839800   -2.52293400
 H                  5.62768600   -2.31890300   -3.03085700
 H                  5.16417200   -0.88197400   -3.97230400
 C                  2.88163400   -1.79977100   -2.72172200
 H                  3.07984000   -2.87335900   -2.86033400
 H                  1.98254200   -1.71404800   -2.09018500
 H                  2.65777500   -1.37072300   -3.71147100
 H                  5.17133200   -4.37647500    1.05544000
 H                 -1.95164000    4.78390100   -2.69142100

128
DippTSnPPMes*

 Sn                -1.21019000   -0.47244600   -0.98425100
 P                  1.27317900    0.23376400    0.40583600
 P                  1.10823100   -1.90029900    0.61609000
 C                  3.10177400    0.25885800   -0.03651300
 C                 -0.87455500    3.24249400    1.35750200
 C                  3.61661500    0.07302400   -1.34490800
 C                 -4.01178400   -1.67334800    0.18790600
 C                 -4.02618200    2.54033800    0.98638100
 H                 -4.02801800    3.61702600    1.17662900
 C                 -3.99083800   -0.19923600    0.48328500
 C                 -2.24342700    2.83917600   -2.22633600
 H                 -2.80507300    1.92787400   -1.97314200
 C                 -2.85593600    1.93420200    0.50893000
 C                 -4.21693000   -2.11032000   -1.14161600
 C                 -5.17705100    1.78902000    1.20447400
 H                 -6.08973600    2.26951300    1.56036200
 C                 -1.32090000    3.16516400   -1.05710800
 C                 -1.65167800    2.79293200    0.26433900
 C                 -2.81715300    0.55012800    0.24639700
 C                  4.88023200   -0.52561200   -1.48401900
 H                  5.24393600   -0.73863600   -2.48574900
 C                  2.92695500    0.57127800   -2.63959000
 C                  0.25255800    4.02715200    1.09665500
 H                  0.86712200    4.38614100    1.92232800
 C                  2.10963500    1.84094100   -2.36507500
 H                  1.23106200    1.65245300   -1.73802900
 H                  1.74741700    2.26167300   -3.31629100
 H                  2.72458400    2.60443500   -1.86329500
 C                  5.67777800   -0.86111200   -0.39504300
 C                 -0.18059600    3.94837700   -1.27103100
 H                  0.09283400    4.24066200   -2.28612100
 C                 -3.79257200   -2.61042400    1.22407500
 C                 -1.25253900    2.88126300    2.79113500
 H                 -2.34928400    2.92906700    2.85603400
 C                  4.01488700    0.20624500    1.06564000
 C                 -4.57752200   -1.12722100   -2.24999000
 H                 -4.13709400   -0.15137800   -1.99341700
 C                  2.03306100   -0.49875500   -3.27788500
 H                  2.59969700   -1.42454600   -3.46460500
 H                  1.64402600   -0.13536800   -4.24238600
 H                  1.17021200   -0.72857500   -2.64215400
 C                  5.25438300   -0.40538800    0.85687100
 H                  5.93443500   -0.51999500    1.69927000
 C                 -4.17315300   -3.48279800   -1.41637600
 H                 -4.32129100   -3.83394400   -2.43835100
 C                 -5.15638600    0.41984800    0.95192300
 H                 -6.05933200   -0.17765100    1.09869300
 C                  3.78236800    0.91835300    2.43118800
 C                  0.60818700    4.36526800   -0.20624200
 H                  1.49728600    4.97178900   -0.38850200
 C                 -4.04530600   -1.52683100   -3.62661300
 H                 -4.56424700   -2.41288300   -4.02278000
 H                 -2.96624100   -1.73823800   -3.59540900
 H                 -4.21130600   -0.70802400   -4.34180700
 C                  3.11899400    2.28715900    2.19478400
 H                  3.71060400    2.88847600    1.48717100
 H                  3.06182200    2.83574600    3.14867600
 H                  2.10073400    2.19633600    1.79946400
 C                 -0.66738200   -2.04133300    0.62808300
 H                 -1.06005600   -1.67592800    1.58664000
 H                 -1.03621500   -3.05601300    0.42079300
 C                  3.99140800    0.96396700   -3.68452700
 H                  4.74765000    1.63812400   -3.25599500
 H                  3.49519800    1.48684700   -4.51483600
 H                  4.50505400    0.09465900   -4.11752900
 C                  1.73185300   -2.87282900   -0.79509700
 H                  1.64222300   -3.94481600   -0.56825900
 H                  2.78557400   -2.61390200   -0.97648600
 H                  1.14485700   -2.63911400   -1.69195300
 C                 -1.50634400    2.57159400   -3.53901800
 H                 -1.03473400    3.48320300   -3.93701700
 H                 -2.21561000    2.21350200   -4.29981000
 H                 -0.72771900    1.80441000   -3.41296600
 C                  7.00826300   -1.60680700   -0.52687400
 C                  1.93285500   -2.71005300    2.03389300
 H                  1.52204100   -2.32146600    2.97329000
 H                  3.01287800   -2.50451300    1.99429400
 H                  1.75761200   -3.79380500    1.97480300
 C                 -3.27000700    3.96621500   -2.39649100
 H                 -3.85581900    4.10724800   -1.47703100
 H                 -3.96558500    3.73970800   -3.21868300
 H                 -2.76063400    4.91510200   -2.62577400
 C                  8.15665900   -0.70911800   -0.03742700
 H                  9.11880900   -1.23571300   -0.13279400
 H                  8.03049500   -0.42625100    1.01745500
 H                  8.20674500    0.21461200   -0.63251500
 C                  2.95283900    0.10770000    3.43836700
 H                  1.94009000   -0.08164300    3.06505900
 H                  2.87306600    0.67062600    4.38206300
 H                  3.44056300   -0.85339100    3.66205500
 C                 -0.83833200    1.44800200    3.14301200
 H                  0.25734100    1.35492700    3.12284300
 H                 -1.24704800    0.72474000    2.42222300
 H                 -1.19666300    1.18327500    4.15000600
 C                 -3.77726400   -3.97246200    0.90862600
 H                 -3.60999600   -4.70784500    1.69705700
 C                 -3.95585300   -4.40754200   -0.40141600
 H                 -3.92967700   -5.47418100   -0.63120000
 C                 -0.69282100    3.85263800    3.83018100
 H                 -1.12085800    3.62939200    4.81801100
 H                 -0.92693200    4.89784700    3.58133300
 H                  0.40035300    3.75788800    3.92087600
 C                  5.13092100    1.21292900    3.11676500
 H                  5.62085700    0.30372800    3.49303300
 H                  4.94984000    1.86200200    3.98554000
 H                  5.82681500    1.73127400    2.44092500
 C                 -3.59736700   -2.16371500    2.66771100
 H                 -3.15390700   -1.15502000    2.63979200
 C                 -6.09958700   -0.93967600   -2.29531100
 H                 -6.37774100   -0.21324400   -3.07345900
 H                 -6.48386800   -0.57682600   -1.33221700
 H                 -6.59446800   -1.89654800   -2.52308300
 C                 -2.66240700   -3.07362400    3.47069100
 H                 -3.13966200   -4.03875700    3.69870700
 H                 -2.41783300   -2.60034000    4.43281200
 H                 -1.72329800   -3.27776500    2.93692200
 C                  7.29615500   -2.01410800   -1.97461800
 H                  7.39941100   -1.13637200   -2.62937300
 H                  6.49830700   -2.65470600   -2.37893200
 H                  8.23917800   -2.57828500   -2.01993400
 C                  6.95034700   -2.87923600    0.33428900
 H                  7.89837500   -3.43440900    0.26281200
 H                  6.13716100   -3.53961200   -0.00350300
 H                  6.77600900   -2.64030200    1.39336300
 C                 -4.94584600   -2.06296300    3.39325000
 H                 -5.61811600   -1.34767100    2.90439900
 H                 -4.80004400   -1.73886100    4.43460100
 H                 -5.44189900   -3.04592200    3.40529500

130
DippTSnPPMesT
 Sn                -1.25852500    0.67184300   -0.21552700
 P                  1.56940000    0.27448500    0.06825100
 P                  0.76644000    0.04413500    2.07662100
 C                 -3.63722600   -3.17083200    0.10947800
 H                 -4.57978600   -3.41924400    0.60319500
 C                  1.16492900   -2.65599300   -1.80378400
 C                  4.77207800    2.77481100    0.89449000
 H                  5.82805900    2.61024400    1.11983500
 C                  3.96016700    1.66274800    0.64121800
 C                 -3.03016200   -1.93518600    0.37206500
 C                 -0.10493300   -2.09836400   -2.07108300
 C                 -3.74986600   -0.98344100    1.29136400
 C                  2.57909600    1.83642400    0.34518900
 C                 -0.84854000    0.77974800    2.08046300
 H                 -0.77647100    1.85739400    2.27998000
 H                 -1.56753700    0.30884200    2.76231700
 C                  2.08801900    3.15703100    0.22220100
 C                 -3.67421500   -1.13030900    2.69529800
 C                 -3.07775900   -4.05670100   -0.80628200
 H                 -3.56180400   -5.01148400   -1.01774000
 C                 -0.27908900   -1.21396000   -3.16120200
 C                  4.64513400    0.32846900    0.60798800
 C                  0.57668800   -1.73887800    2.36455300
 H                  0.14870800   -1.91267500    3.36099100
 H                  1.56117200   -2.21730200    2.28063600
 H                 -0.09811500   -2.14374800    1.59694500
 C                  2.24398700   -2.30793700   -2.62264300
 H                  3.23206500   -2.72402000   -2.41600800
 C                  4.85248600   -0.28741400   -0.64888200
 C                 -1.29699500   -2.45858000   -1.22879000
 C                  4.26125000    4.06630300    0.83532100
 H                  4.90415000    4.92575200    1.03148800
 C                  2.93081600    4.24829600    0.48152300
 H                  2.52250300    5.25609700    0.37910300
 C                 -1.82994100   -1.55569900   -0.27882100
 C                  5.97970000   -2.15773700    0.44330200
 C                 -1.91558200   -3.69206100   -1.47847900
 H                 -1.49451900   -4.35448600   -2.23831700
 C                  0.83044100   -0.87726200   -3.94380300
 H                  0.71023300   -0.19342900   -4.78563700
 C                  5.51213900   -1.51243600   -0.70715600
 H                  5.67764600   -1.97614500   -1.68423300
 C                 -5.06989000    0.83847300    2.96508500
 H                 -5.57562200    1.55253300    3.61723800
 C                 -2.90164600   -2.27491200    3.33842500
 H                 -2.14050100   -2.60292000    2.61423300
 C                  1.38787300   -3.65149000   -0.67309300
 H                  0.56241000   -3.52781200    0.04360100
 C                 -4.34399900   -0.21368900    3.51247100
 H                 -4.29050200   -0.31668600    4.59747600
 C                 -4.52275200    0.06132800    0.73003100
 C                  0.71351600    3.51537200   -0.25078700
 C                  0.40461100    3.41417400   -1.62393800
 C                  2.08313300   -1.42170400   -3.68094000
 H                  2.93671300   -1.15342100   -4.30616300
 C                 -1.65993400   -0.71978800   -3.57616600
 H                 -2.30621200   -0.73183000   -2.68762600
 C                  2.70797100   -3.42484400    0.07061100
 H                  3.56842700   -3.72679500   -0.54663100
 H                  2.73873300   -4.03919000    0.98464400
 H                  2.85291000   -2.36675400    0.33790900
 C                 -5.15914500    0.96953800    1.58443600
 H                 -5.74725900    1.78493300    1.16143200
 C                  6.62646000   -3.51477400    0.35869400
 H                  7.22468300   -3.61464100   -0.55756800
 H                  5.86286700   -4.30879900    0.34195900
 H                  7.28026800   -3.70168000    1.22105900
 C                  0.11341400    4.28876500    2.09523700
 H                  0.75850000    3.48884200    2.48332400
 H                 -0.80307500    4.32807900    2.70008100
 H                  0.65613900    5.23466400    2.25049200
 C                 -0.21472900    4.08875100    0.63535300
 C                  5.82752100   -1.50259200    1.66109600
 H                  6.23559900   -1.95877100    2.56779100
 C                  1.33529200   -5.09214200   -1.19837700
 H                  0.36958200   -5.32222200   -1.66620700
 H                  1.49924000   -5.80891600   -0.37938000
 H                  2.12257800   -5.24812500   -1.95238700
 C                 -1.66072500    0.70843700   -4.12230900
 H                 -1.16303300    0.77359500   -5.10216600
 H                 -1.16045500    1.39831200   -3.42629500
 H                 -2.69544500    1.05735600   -4.25882300
 C                 -3.82561200   -3.46679400    3.62096700
 H                 -3.26458900   -4.29049200    4.08766500
 H                 -4.28842700   -3.84675800    2.70216400
 H                 -4.63097300   -3.16597600    4.30893300
 C                 -4.77285900    0.15153900   -0.77146500
 H                 -3.92117800   -0.31513300   -1.28644000
 C                  1.35444000    2.75737400   -2.59057900
 H                  2.39787200    3.05066800   -2.40696500
 H                  1.09167800    3.00805100   -3.62719000
 H                  1.29985100    1.65755700   -2.49305300
 C                  1.85720500    0.61386400    3.41915100
 H                  2.14263400    1.66143100    3.24808900
 H                  2.76040800   -0.00869400    3.43379700
 H                  1.31947900    0.52544200    4.37426200
 C                  5.19969700   -0.25212700    1.76106600
 C                 -1.45483300    4.51517000    0.14521000
 H                 -2.18478300    4.93169800    0.84485800
 C                 -2.18876600   -1.87417900    4.63459700
 H                 -2.90431400   -1.71070100    5.45409200
 H                 -1.59986700   -0.95173900    4.51832000
 H                 -1.51284800   -2.68048000    4.95782500
 C                 -2.27137800   -1.69427600   -4.59066600
 H                 -3.28281700   -1.37079000   -4.88027700
 H                 -2.34012800   -2.70792300   -4.17096400
 H                 -1.65020200   -1.74159000   -5.49871000
 C                  4.42303100    0.39515600   -1.92016300
 H                  3.32798000    0.38577100   -2.03132700
 H                  4.85039400   -0.11380400   -2.79459600
 H                  4.74778100    1.44629300   -1.93164900
 C                 -1.77160600    4.44360800   -1.21085100
 C                 -0.82193700    3.89926000   -2.07880700
 H                 -1.05265400    3.83081800   -3.14548800
 C                  5.24774100    0.45498600    3.09575400
 H                  6.25592500    0.86816800    3.25960500
 H                  5.05251900   -0.24364100    3.92283700
 H                  4.54207500    1.28972700    3.16221200
 C                 -6.02027100   -0.66582900   -1.13161100
 H                 -5.90582800   -1.71596300   -0.82850500
 H                 -6.20182900   -0.63776500   -2.21664500
 H                 -6.90656000   -0.25649300   -0.62216200
 C                 -4.89602000    1.58502300   -1.29056000
 H                 -5.82577100    2.06562500   -0.94905300
 H                 -4.91922300    1.58166400   -2.39064900
 H                 -4.04160500    2.20046000   -0.97000400
 C                 -3.08901900    4.95132200   -1.73591100
 H                 -3.48226900    4.28992300   -2.52066300
 H                 -2.97510500    5.95487100   -2.17484700
 H                 -3.83826500    5.01855500   -0.93568700

81
DippTP=PMe3
 C                  2.66857800   -1.15930000    2.49279300
 H                  3.15985000   -2.05166500    2.90884900
 H                  3.25507900   -0.76728200    1.65473800
 H                  2.60194300   -0.37957800    3.26445600
 C                  0.27839700   -2.28578700    3.51027000
 H                 -0.68280500   -2.76665100    3.29242800
 H                  0.98138900   -3.01288000    3.93949800
 H                  0.10946900   -1.47207300    4.22915500
 P                  0.95687000   -1.56479000    1.97501100
 P                 -0.48257800   -0.11870200    1.43309500
 C                 -0.23183600    0.08180400   -0.39832800
 C                 -1.44360400    0.08730700   -1.13928400
 C                  0.96294000    0.39603100   -1.09801900
 C                 -1.44947000    0.30098000   -2.51926000
 C                  0.91973700    0.62693000   -2.48183100
 C                 -0.26562400    0.55994000   -3.20263200
 H                 -2.40580700    0.29002800   -3.04732800
 H                  1.84705600    0.89831800   -2.98872000
 C                  1.09065800   -2.95325400    0.80121200
 H                  1.83596000   -3.69193900    1.12829100
 H                  0.09823200   -3.41744600    0.73012700
 H                  1.36362400   -2.55685400   -0.18600300
 H                 -0.27063000    0.74257900   -4.27797800
 C                 -2.77586900   -0.03112900   -0.46113800
 C                 -3.35708200   -1.29375600   -0.23293600
 C                 -3.44756300    1.14747400   -0.08195500
 C                 -4.63021200   -1.35863100    0.33623000
 C                 -4.71733200    1.04166800    0.49818300
 C                 -5.31116800   -0.19853600    0.69787300
 H                 -5.09786200   -2.33063600    0.50698800
 H                 -5.24769200    1.94819400    0.79948200
 C                  2.30020400    0.60956300   -0.44984100
 C                  2.48510500    1.72657600    0.40456200
 C                  3.40898800   -0.19997200   -0.79613100
 C                  3.75521200    1.97341100    0.93280400
 C                  4.66913600    0.10178800   -0.26109500
 C                  4.84458100    1.17044000    0.60734000
 H                  3.90267400    2.83241600    1.58943700
 H                  5.52710100   -0.51866900   -0.52766000
 C                 -2.82270800    2.52577200   -0.25265600
 H                 -1.84332100    2.40001000   -0.73657600
 C                 -2.61915700   -2.56954000   -0.60254900
 H                 -1.56595600   -2.29678900   -0.76867800
 C                  3.31562700   -1.40018300   -1.73244500
 H                  2.25075800   -1.61806900   -1.90326200
 C                  1.38691200    2.75244500    0.65225800
 H                  0.42322300    2.29126000    0.41073300
 H                  5.83100700    1.38783300    1.02032100
 H                 -6.30472700   -0.26438100    1.14457800
 C                 -2.57621600    3.19017300    1.10621600
 H                 -2.07149400    4.15992300    0.97392800
 H                 -3.52377700    3.37346900    1.63673500
 H                 -1.94583600    2.55266500    1.74458500
 C                 -3.66882700    3.41679900   -1.16614100
 H                 -3.81087300    2.94952700   -2.15141600
 H                 -4.66423400    3.60061300   -0.73318500
 H                 -3.18184500    4.39234600   -1.31359100
 C                 -2.64806700   -3.59465700    0.53255500
 H                 -3.66383300   -3.97528600    0.71715600
 H                 -2.01714000   -4.46318700    0.28576100
 H                 -2.27975300   -3.13537100    1.46256500
 C                 -3.16490800   -3.15916700   -1.90647800
 H                 -4.22873400   -3.42182300   -1.79716800
 H                 -3.07873600   -2.43545300   -2.72969600
 H                 -2.61444000   -4.06968800   -2.18837700
 C                  3.95459900   -1.10538100   -3.09575000
 H                  5.01995300   -0.85702900   -2.97190300
 H                  3.88579000   -1.98637300   -3.75133100
 H                  3.47200000   -0.26231900   -3.60590600
 C                  3.97783000   -2.64859500   -1.13139400
 H                  3.70370900   -3.54429300   -1.70859300
 H                  5.07465500   -2.56691400   -1.15834600
 H                  3.68448800   -2.80736500   -0.08467000
 C                  1.30696100    3.20651700    2.10948000
 H                  1.18435000    2.33882500    2.77379500
 H                  2.19789100    3.77420600    2.41898400
 H                  0.43645500    3.86433700    2.24865700
 C                  1.57982000    3.94104300   -0.29783500
 H                  2.53577200    4.45133200   -0.10085900
 H                  1.58138700    3.60924400   -1.34674000
 H                  0.76746300    4.67262300   -0.16932400

61
Mes*P=PMe3
 C                  4.27978500    0.09192100    1.75699700
 H                  4.43128500    0.10313000    2.84486000
 H                  4.76040300   -0.79423100    1.32254400
 H                  4.72239700    0.99124600    1.30946700
 C                  1.78241500    1.45733700    2.29128700
 H                  0.71650700    1.53778000    2.03176600
 H                  1.88958500    1.29252800    3.37298200
 H                  2.28787700    2.38610400    2.00174500
 P                  2.50034200    0.05074600    1.36046100
 P                  2.34859300    0.03138500   -0.74553700
 C                  0.46167000   -0.00840100   -0.70509200
 C                 -0.28848800    1.20396700   -0.61908200
 C                 -0.23759800   -1.24365300   -0.60753700
 C                 -1.57761800    1.14345800   -0.07917300
 C                 -1.53452600   -1.23342200   -0.06597100
 C                 -2.19151900   -0.05747600    0.28592800
 H                 -2.13983800    2.06565500    0.05698400
 H                 -2.04941400   -2.17844200    0.07950100
 C                  0.28815200   -2.58081600   -1.20508300
 C                 -0.86341300   -3.58579600   -1.39265400
 H                 -0.48466300   -4.45552400   -1.94864800
 H                 -1.25443500   -3.95942700   -0.43523400
 H                 -1.69639700   -3.15222900   -1.96510900
 C                  0.85191000   -2.31020800   -2.61295900
 H                  0.09480500   -1.81697200   -3.24114500
 H                  1.74816200   -1.67901100   -2.58446300
 H                  1.12781900   -3.26369100   -3.08962300
 C                  1.34799500   -3.29535800   -0.35173000
 H                  1.62383400   -4.24434800   -0.83859600
 H                  2.25159100   -2.68440200   -0.24408700
 H                  0.94627000   -3.53647100    0.64446200
 C                  0.18124200    2.55122100   -1.23955500
 C                 -1.01047800    3.50633900   -1.43535100
 H                 -1.41106000    3.87745900   -0.48086600
 H                 -0.67003100    4.38267200   -2.00557100
 H                 -1.82837900    3.03122800   -1.99665000
 C                  0.74758300    2.27976600   -2.64618500
 H                  1.66852800    1.68538800   -2.61261200
 H                  0.00736200    1.74637000   -3.26152300
 H                  0.98258400    3.23544100   -3.14002100
 C                  1.21640500    3.32055300   -0.40385100
 H                  0.80948100    3.56340200    0.58979100
 H                  2.14332300    2.74688200   -0.28979800
 H                  1.45341600    4.27075900   -0.90843200
 C                 -3.56926400   -0.03647100    0.95476300
 C                 -4.07646200   -1.44638600    1.27067400
 H                 -5.04832100   -1.38429200    1.78209400
 H                 -4.21676100   -2.04078000    0.35591000
 H                 -3.38035600   -1.98641400    1.92958200
 C                 -3.47223200    0.75085200    2.27177300
 H                 -2.75444700    0.27429300    2.95653100
 H                 -3.14035300    1.78463000    2.09820600
 H                 -4.45332000    0.78796900    2.77023700
 C                 -4.58557000    0.64685800    0.02493300
 H                 -5.58155900    0.66335400    0.49420000
 H                 -4.29936100    1.68512900   -0.19590900
 H                 -4.66105500    0.10600900   -0.92991900
 C                  1.84304700   -1.37150700    2.31180100
 H                  1.93501000   -1.18323100    3.39104600
 H                  0.78399000   -1.50604900    2.04700400
 H                  2.39327300   -2.28053800    2.04184200

63
MesTP=PMe3
 C                 -2.63296600   -2.44981300   -0.60767800
 H                 -3.06475700   -3.42054700   -0.32264300
 H                 -3.28762600   -1.64059900   -0.26458000
 H                 -2.53544400   -2.38978700   -1.69997000
 C                 -0.23777400   -3.92652100   -0.18618700
 H                  0.71467200   -4.00585900    0.35158200
 H                 -0.92824900   -4.71924400    0.13272100
 H                 -0.04162400   -4.02029000   -1.26310100
 P                 -0.96311600   -2.27893000    0.13110300
 P                  0.55886100   -1.01053900   -0.61775700
 C                  0.30418800    0.65263700    0.15238500
 C                  1.53373200    1.31460200    0.42730000
 C                 -0.89110200    1.37355700    0.39767300
 C                  1.55689100    2.60206500    0.96436800
 C                 -0.83270000    2.66176100    0.95336200
 C                  0.37441000    3.28107100    1.24574300
 H                  2.52556300    3.06810500    1.16044700
 H                 -1.77202000    3.19127300    1.12941700
 C                 -1.27737200   -2.24277500    1.92780700
 H                 -1.97990300   -3.04058300    2.20901900
 H                 -0.32219600   -2.37379900    2.45217700
 H                 -1.70433500   -1.26991200    2.19713600
 H                  0.39452700    4.28650700    1.66815300
 C                  2.85379400    0.67479000    0.12286500
 C                  3.50676800   -0.09883100    1.09797900
 C                  3.44572400    0.87435900   -1.13542100
 C                  4.75174400   -0.65455300    0.80172000
 C                  4.69369700    0.30126100   -1.39574100
 C                  5.36517700   -0.46144100   -0.43915800
 H                  5.25525700   -1.26147800    1.55956800
 H                  5.15062500    0.45214800   -2.37764500
 C                 -2.26592800    0.90399400    0.03777400
 C                 -2.65199800    0.84332900   -1.32300800
 C                 -3.23604300    0.70806900    1.04114600
 C                 -3.97616600    0.53985700   -1.64174000
 C                 -4.55054400    0.38771300    0.67530800
 C                 -4.94133000    0.29490700   -0.65937500
 H                 -4.26805400    0.50570400   -2.69519400
 H                 -5.29248900    0.22534700    1.46236500
 C                  6.72555800   -1.04343400   -0.72488700
 H                  6.88475300   -1.17378200   -1.80374500
 H                  7.52234100   -0.38263200   -0.34881700
 H                  6.85125300   -2.01999600   -0.23714100
 C                  2.72772600    1.66868700   -2.19668900
 H                  1.75250800    1.21125200   -2.42806400
 H                  2.52612300    2.69605900   -1.85943600
 H                  3.31722300    1.71370200   -3.12161600
 C                  2.83702400   -0.35586800    2.42055400
 H                  3.46428200   -0.97943700    3.07110400
 H                  2.60823800    0.58320000    2.94517700
 H                  1.87839800   -0.87173900    2.24775800
 C                 -2.92709900    0.89457900    2.50886800
 H                 -3.20379500    1.90999400    2.83379400
 H                 -3.50654100    0.18911500    3.12168500
 H                 -1.85959900    0.77435900    2.73191000
 C                 -1.67214700    1.14552200   -2.42439400
 H                 -1.09201800    2.05157800   -2.19564100
 H                 -0.94766900    0.32231700   -2.53262100
 H                 -2.19337400    1.28978800   -3.37973100
 C                 -6.35286700   -0.06636800   -1.04144800
 H                 -6.71600800    0.56953100   -1.86097100
 H                 -6.41060100   -1.11010800   -1.38751200
 H                 -7.03802100    0.04289900   -0.19053600

28
HMDS
 N                 -0.00001600    0.00147900    0.83218100
 H                 -0.00003300    0.00523700    1.84896100
 Si                 1.58207900   -0.00829400    0.08894600
 Si                -1.58213400    0.00862000    0.08893800
 C                 -1.57281500    1.17866700   -1.38575600
 H                 -0.83539200    0.87206800   -2.14386500
 H                 -2.55889800    1.19816300   -1.87438400
 H                 -1.32542300    2.20268800   -1.06795900
 C                 -2.81681900    0.59961500    1.37800600
 H                 -3.83588400    0.62078000    0.96349300
 H                 -2.82805000   -0.07001300    2.25190300
 H                 -2.56923000    1.61322500    1.72670300
 C                 -2.07985600   -1.70809900   -0.50287700
 H                 -2.08416900   -2.42091600    0.33554500
 H                 -3.08482600   -1.70172200   -0.95235100
 H                 -1.37281600   -2.08335700   -1.25795100
 C                  2.81727700   -0.59282400    1.38047600
 H                  3.83623200   -0.61517300    0.96573600
 H                  2.82836900    0.08072500    2.25135600
 H                  2.57045400   -1.60501800    1.73377900
 C                  1.57284000   -1.18519400   -1.38025600
 H                  1.32491100   -2.20753800   -1.05751200
 H                  0.83569100   -0.88195600   -2.13997300
 H                  2.55900400   -1.20748000   -1.86857900
 C                  2.07942700    1.70582200   -0.51076900
 H                  1.37219800    2.07771300   -1.26732700
 H                  2.08415600    2.42246900    0.32438100
 H                  3.08425600    1.69727300   -0.96054500
